# Supplementary material for: BAMQL: a query language for extracting reads from BAM files
Source: BMC Bioinformatics. 2016 Aug 11;17:305. doi: 10.1186/s12859-016-1162-y (PMC4982315; doi:10.1186/s12859-016-1162-y)
Supplement: Additional file 1 — This directory contains tests written in BAMQL, C, Perl, Python, SAMtools and Sambamba languages. A binary file with the appropriate version is provided for Sambamba. (ZIP 1495 kb) [file 12859_2016_1162_MOESM1_ESM.zip]

Archive with 39 entries (38 files):
- tests/
- tests/sambamba
- tests/mt.c
- tests/all-sam
- tests/nt-sam
- tests/chain-perl
- tests/paired-perl
- tests/mt-python
- tests/chrY-sambamba
- tests/paired.c
- tests/chrY-bamql
- tests/nt-sambamba
- tests/chrY-perl
- tests/all-perl
- tests/chain-sambamba
- tests/paired-sambamba
- tests/chrY-python
- tests/chrY.c
- tests/nt.c
- tests/all-python
- tests/all-bamql
- tests/paired-sam
- tests/mt-bamql
- tests/mt-sambamba
- tests/mt-sam
- tests/nt-bamql
- tests/nt-python
- tests/mt-perl
- tests/all.c
- tests/paired-python
- tests/chain-sam
- tests/Makefile
- tests/paired-bamql
- tests/nt-perl
- tests/chain-bamql
- tests/chrY-sam
- tests/chain-python
- tests/chain.c
- tests/all-sambamba
