# Supplementary material for: BAMQL: a query language for extracting reads from BAM files
Source: BMC Bioinformatics. 2016 Aug 11;17:305. doi: 10.1186/s12859-016-1162-y (PMC4982315; doi:10.1186/s12859-016-1162-y)
Supplement: Additional file 1 — This directory contains tests written in BAMQL, C, Perl, Python, SAMtools and Sambamba languages. A binary file with the appropriate version is provided for Sambamba. (ZIP 1495 kb) [file 12859_2016_1162_MOESM1_ESM.zip › tests/chain-perl]

#!/usr/bin/env perl
use strict;
use Bio::DB::Sam;
my $input   = Bio::DB::Bam->open( $ARGV[0],          "rb" );
my $output1 = Bio::DB::Bam->open( "chrom1-perl.bam", "wb" );
my $output2 = Bio::DB::Bam->open( "chrom2-perl.bam", "wb" );
my $output3 = Bio::DB::Bam->open( "chrom3-perl.bam", "wb" );
my $header  = $input->header();
$output1->header_write($header);
$output2->header_write($header);
$output3->header_write($header);

while ( my $read = $input->read1 ) {
    if ( $header->target_name->[ $read->tid ] = ~/^(chr) ? (1) $ /i ) {
        $output1->write1($read);
    }

    if ( $header->target_name->[ $read->tid ] = ~/^(chr) ? (2) $ /i ) {
        $output2->write1($read);
    }

    if ( $header->target_name->[ $read->tid ] = ~/^(chr) ? (3) $ /i ) {
        $output3->write1($read);
    }
}
