# Supplementary material for: BAMQL: a query language for extracting reads from BAM files
Source: BMC Bioinformatics. 2016 Aug 11;17:305. doi: 10.1186/s12859-016-1162-y (PMC4982315; doi:10.1186/s12859-016-1162-y)
Supplement: Additional file 1 — This directory contains tests written in BAMQL, C, Perl, Python, SAMtools and Sambamba languages. A binary file with the appropriate version is provided for Sambamba. (ZIP 1495 kb) [file 12859_2016_1162_MOESM1_ESM.zip › tests/nt-sambamba]

#!/bin/sh

sambamba view -h $1  | gawk '(/^[a-zA-Z]/){{ position = 13353; mapped_position = 0; actLength = 0}{ split($6, len , /([A-Z]+)/); split($6, op , /([0-9]+)/); }{ for (i = 0; i < length(op); i++){if (op[i+1] ~ /M/ || op[i+1] ~ /D/ || op[i+1] ~ /N/ || op[i+1] ~ /X/) actLength = actLength + len[i]; }} {  if (and($2, 16)){required_offset = $4 + actLength - position-1; } else {required_offset = position - $4; }}{ for(i = 1; i < length(op); i++){ for (incr = 0; incr < len[i] && required_offset >= 0; incr++){if (op[i+1] ~ /M/ || op[i+1] ~ /D/ || op[i+1] ~ /N/ || op[i+1] ~ /X/) required_offset--;if(op[i+1] ~ /M/ || op[i+1] ~ /I/ || op[i+1] ~ /S/ || op[i+1] ~ /X/) mapped_position++;}}}} (/^@/) || (position >= $4  && $4+actLength >= position &&  substr($10,mapped_position) ~ /^C/ && $6 !~ /*/) { }' > tmp.sam

sambamba view -f bam -S -o $2 tmp.sam
rm -f tmp.sam 
