# Supplementary material for: BAMQL: a query language for extracting reads from BAM files
Source: BMC Bioinformatics. 2016 Aug 11;17:305. doi: 10.1186/s12859-016-1162-y (PMC4982315; doi:10.1186/s12859-016-1162-y)
Supplement: Additional file 1 — This directory contains tests written in BAMQL, C, Perl, Python, SAMtools and Sambamba languages. A binary file with the appropriate version is provided for Sambamba. (ZIP 1495 kb) [file 12859_2016_1162_MOESM1_ESM.zip › tests/chain-sambamba]

#!/bin/sh

sambamba view -f bam -o "chrom1-sambamba.bam" $1 chr1 
sambamba view -f bam -o "chrom2-sambamba.bam" $1 chr2
sambamba view -f bam -o "chrom3-sambamba.bam" $1 chr3
