# Supplementary material for: BAMQL: a query language for extracting reads from BAM files
Source: BMC Bioinformatics. 2016 Aug 11;17:305. doi: 10.1186/s12859-016-1162-y (PMC4982315; doi:10.1186/s12859-016-1162-y)
Supplement: Additional file 1 — This directory contains tests written in BAMQL, C, Perl, Python, SAMtools and Sambamba languages. A binary file with the appropriate version is provided for Sambamba. (ZIP 1495 kb) [file 12859_2016_1162_MOESM1_ESM.zip › tests/chrY-python]

#!/usr/bin/env python
import pysam
import sys
import re

infile = pysam.AlignmentFile(sys.argv[1], "rb")
output = pysam.AlignmentFile(sys.argv[2], "wb", template=infile)
is_y = re.compile('^(chr)?(y|24)$', re.IGNORECASE)
for read in infile:
    if read.reference_id != -1 and is_y.match(infile.getrname(read.reference_id)):
        output.write(read)
infile.close()
output.close()
