# Supplementary material for: BAMQL: a query language for extracting reads from BAM files
Source: BMC Bioinformatics. 2016 Aug 11;17:305. doi: 10.1186/s12859-016-1162-y (PMC4982315; doi:10.1186/s12859-016-1162-y)
Supplement: Additional file 1 — This directory contains tests written in BAMQL, C, Perl, Python, SAMtools and Sambamba languages. A binary file with the appropriate version is provided for Sambamba. (ZIP 1495 kb) [file 12859_2016_1162_MOESM1_ESM.zip › tests/nt.c]

#include<htslib/sam.h>
#include <stdio.h>
#include <stdlib.h>
#include <ctype.h>
#include <stdbool.h>
#include <string.h>

uint32_t
compute_mapped_end (bam1_t * read)
{
  /* HTSlib provides a function to calculate the end position based on the
   * CIGAR string. If none is available, it just gives the start position +
   * 1. This is derpy since one would expect the end position to be at least
   * the start position plus the read length.
   * As an added bonus, if the read is “officially” unmapped, even if it has
   * CIGAR data, bam_endpos will ignore the CIGAR string. */
  if ((read->core.flag & BAM_FUNMAP) || read->core.n_cigar == 0)
    {
      return read->core.pos + read->core.l_qseq;
    }
  else
    {
      return bam_endpos (read);
    }
}

int
main (int argc, char **argv)
{
  htsFile *input = NULL;
  htsFile *output = NULL;
  bam_hdr_t *header = NULL;
  bam1_t *read = NULL;

  if ((input = hts_open (argv[1], "rb")) == NULL)
    {
      return 1;
    }
  if ((output = hts_open (argv[2], "wb")) == NULL)
    {
      hts_close (input);
      return 1;
    }

  header = sam_hdr_read (input);
  sam_hdr_write (output, header);

  read = bam_init1 ();

  while (sam_read1 (input, header, read) >= 0)
    {

      int32_t position = 13353;
      unsigned char nt = 2;
      char read_nt;
      int32_t mapped_position;
      bool match;
      if (read->core.flag & BAM_FUNMAP)
	{
	  continue;
	}
      if (read->core.pos + 1 > position
	  || compute_mapped_end (read) < position)
	{
	  continue;
	}
      if (read->core.n_cigar == 0)
	{
	  mapped_position =
	    bam_is_rev (read) ? (compute_mapped_end (read) -
				 position) : (position - read->core.pos - 1);
	}
      else
	{
	  int32_t required_offset =
	    bam_is_rev (read) ? (compute_mapped_end (read) -
				 position) : (position - read->core.pos - 1);
	  mapped_position = 0;
	  for (int index = 0; index < read->core.n_cigar; index++)
	    {
	      uint8_t consume =
		bam_cigar_type (bam_cigar_op (bam_get_cigar (read)[index]));
	      uint32_t op_length =
		bam_cigar_oplen (bam_get_cigar (read)[index]);
	      for (int incr = 0; incr < op_length && required_offset >= 0;
		   incr++)
		{
		  if (consume & 1)
		    mapped_position++;

		  if (consume & 2)
		    required_offset--;

		  match = (consume & 2) && (consume & 1);
		}
	    }
	}
      read_nt = bam_seqi (bam_get_seq (read), mapped_position - 1);
      if (read_nt == nt && match)
	{
	  sam_write1 (output, header, read);
	}
    }

  hts_close (input);
  hts_close (output);
  bam_destroy1 (read);
  bam_hdr_destroy (header);
  return 0;
}
