# Supplementary material for: BAMQL: a query language for extracting reads from BAM files
Source: BMC Bioinformatics. 2016 Aug 11;17:305. doi: 10.1186/s12859-016-1162-y (PMC4982315; doi:10.1186/s12859-016-1162-y)
Supplement: Additional file 1 — This directory contains tests written in BAMQL, C, Perl, Python, SAMtools and Sambamba languages. A binary file with the appropriate version is provided for Sambamba. (ZIP 1495 kb) [file 12859_2016_1162_MOESM1_ESM.zip › tests/all-python]

#!/usr/bin/env python
import pysam
    import sys
    infile = pysam.AlignmentFile (sys.argv[1], "rb")
    output = pysam.AlignmentFile (sys.argv[2], "wb", template = infile) for read
in infile:
    output.write (read) infile.close ()output.close ()
