# Supplementary material for: BAMQL: a query language for extracting reads from BAM files
Source: BMC Bioinformatics. 2016 Aug 11;17:305. doi: 10.1186/s12859-016-1162-y (PMC4982315; doi:10.1186/s12859-016-1162-y)
Supplement: Additional file 1 — This directory contains tests written in BAMQL, C, Perl, Python, SAMtools and Sambamba languages. A binary file with the appropriate version is provided for Sambamba. (ZIP 1495 kb) [file 12859_2016_1162_MOESM1_ESM.zip › tests/mt-sam]

#!/bin/sh

samtools view -h $1 | awk '(/^@/) || ($3 ~ /^(chr)?(mt?|MT?|25)$/) || ($7 ~ /^(chr)?(mt?|MT?|25)$/) || and($2, 12) { print $0 }' | samtools view -b -S -o $2 -
