# Supplementary material for: BAMQL: a query language for extracting reads from BAM files
Source: BMC Bioinformatics. 2016 Aug 11;17:305. doi: 10.1186/s12859-016-1162-y (PMC4982315; doi:10.1186/s12859-016-1162-y)
Supplement: Additional file 1 — This directory contains tests written in BAMQL, C, Perl, Python, SAMtools and Sambamba languages. A binary file with the appropriate version is provided for Sambamba. (ZIP 1495 kb) [file 12859_2016_1162_MOESM1_ESM.zip › tests/nt-python]

#!/usr/bin/env python

import pysam
import sys
import re

infile = pysam.AlignmentFile(sys.argv[1], "rb")
output = pysam.AlignmentFile(sys.argv[2], "wb", template=infile)
position = 13353
mapped_position = 0
for read in infile:
    if position < read.pos+1 or read.alen == None or position > read.pos+read.alen:
        continue
    if (read.cigartuples == None):
        mapped_position = (read.pos + read.alen -  position) if read.is_reverse else (position - read.pos)
    else:
        required_offset = (read.pos + read.alen -  position) if read.is_reverse else (position - read.pos -1)
        mapped_position = 0
        for cigartuple in read.cigartuples:
            for incr in range(cigartuple[1]):
                if required_offset < 0 :
                    break
                if (cigartuple[0] == 0 or cigartuple[0] == 2 or cigartuple[0] == 3 or cigartuple[0] == 8):
                    required_offset -= 1
                if(cigartuple[0]==0 or cigartuple[0]==1 or cigartuple[0]==4 or cigartuple[0] == 8):
                    mapped_position += 1
    if mapped_position > 0 and read.query_sequence[mapped_position-1] == 'C' and not read.is_unmapped:
        output.write(read)
infile.close()
output.close()
