# Supplementary material for: BAMQL: a query language for extracting reads from BAM files
Source: BMC Bioinformatics. 2016 Aug 11;17:305. doi: 10.1186/s12859-016-1162-y (PMC4982315; doi:10.1186/s12859-016-1162-y)
Supplement: Additional file 1 — This directory contains tests written in BAMQL, C, Perl, Python, SAMtools and Sambamba languages. A binary file with the appropriate version is provided for Sambamba. (ZIP 1495 kb) [file 12859_2016_1162_MOESM1_ESM.zip › tests/Makefile]

INPUT = input.bam

LANGS = bamql python perl c sambamba sam  
TESTS = chrY nt chain mt paired all

.PRECIOUS: %.time

everything.csv: $(addsuffix .stats, $(TESTS))
	echo 'test,language,syssec,usersec,wallsec,contextSwitches,waitTime' > $@
	sed -e 's/-/,/g' $^ >> $@

size.csv: $(addsuffix .size, $(TESTS))
	cat $^ > $@

%.stats: $(addsuffix .time, $(addprefix %-, $(LANGS)))
	cat $^ > $@

%.size: $(addsuffix .size, $(addprefix %-, $(LANGS)))
	cat $^ > $@

%.time: %
	rm -f $@
	time -f '$*, %S, %U, %e, %c, %w' -o $@ ./$< $(INPUT) $*.bam
	time -f '$*, %S, %U, %e, %c, %w' -a -o $@ ./$< $(INPUT) $*.bam
	time -f '$*, %S, %U, %e, %c, %w' -a -o $@ ./$< $(INPUT) $*.bam

%-c %-c.size: %.c
	cc -o $*-c $*.c -O2 -lhts -lm -pthread -std=c99
	echo $*, c, $$(wc -c $< | cut -f 1 -d " ") > $*-c.size

SIZEGEN=echo $<, $$(wc -c $< | cut -f 1 -d " ") | tr - , > $<.size

%-awk.size: %-awk; $(SIZEGEN)
%-bamql.size: %-bamql; $(SIZEGEN)
%-perl.size: %-perl; $(SIZEGEN)
%-python.size: %-python; $(SIZEGEN)
%-sambamba.size: %-sambamba; $(SIZEGEN)
%-sam.size: %-sam; $(SIZEGEN)
clean:
	rm -f *.stats *.time *.size
	mv input.bam input.bam.keep || echo "No input.bam found"
	mv input.bam.bai input.bam.bai.keep || echo "No input.bam.bai found"
	rm -f *.bam
	rm -f *.bai
	rm chrom* || echo "No chrom* files found"
	mv input.bam.bai.keep input.bam.bai || echo "No input.bam.bai.keep found"
	mv input.bam.keep input.bam || echo "No input.bam.keep found"
.PHONY: clean
