# Supplementary material for: BAMQL: a query language for extracting reads from BAM files
Source: BMC Bioinformatics. 2016 Aug 11;17:305. doi: 10.1186/s12859-016-1162-y (PMC4982315; doi:10.1186/s12859-016-1162-y)
Supplement: Additional file 1 — This directory contains tests written in BAMQL, C, Perl, Python, SAMtools and Sambamba languages. A binary file with the appropriate version is provided for Sambamba. (ZIP 1495 kb) [file 12859_2016_1162_MOESM1_ESM.zip › tests/nt-perl]

#!/usr/bin/env perl
use strict;
use Bio::DB::Sam;
my $input  = Bio::DB::Bam->open( $ARGV[0], "rb" );
my $output = Bio::DB::Bam->open( $ARGV[1], "wb" );
my $header = $input->header();
my $position        = 13353;
my $op              = '';
my $op_length       = 0;
my $mapped_position = 0;
my $required_offset = 0;
my $cigar           = "";
$output->header_write($header);

while ( my $read = $input->read1 ) {
    if ( $position - $read->start >= 0 and $position <= $read->end ) {

        $cigar = $read->cigar_str;
        if ( $cigar !~ m/\*/ ) {
            if ( $read->reversed ) {
                $required_offset =
                  ( $read->start + $read->length - 1 - $position );
            }
            else {
                $required_offset = ( $position - $read->start );
            }

            $mapped_position = 0;
            while ( $cigar =~ m/([0-9]+)([A-Z]+)/mg ) {

                $op_length = $1;
                $op        = $2;

                for (
                    my $incr = 0 ;
                    $incr < $op_length && $required_offset >= 0 ;
                    $incr++
                  )
                {
                    if ( $op =~ /M/ or $op =~ /D/ or $op =~ /N/ or $op =~ /X/ )
                    {
                        $required_offset -= 1;
                    }
                    if ( $op =~ /M/ or $op =~ /I/ or $op =~ /S/ or $op =~ /X/ )
                    {
                        $mapped_position += 1;
                    }
                }
            }
        }
        if ( substr( $read->query->dna, $mapped_position - 1, 1 ) =~ m/^C/i ) {
            $output->write1($read);
        }
    }
}
