# Supplementary material for: BAMQL: a query language for extracting reads from BAM files
Source: BMC Bioinformatics. 2016 Aug 11;17:305. doi: 10.1186/s12859-016-1162-y (PMC4982315; doi:10.1186/s12859-016-1162-y)
Supplement: Additional file 2 — This file contains the complete results of the test-suite in a csv format. (XLS 32 kb) [file 12859_2016_1162_MOESM2_ESM.xls]

## Sheet: results
test	language	syssec	usersec	wallsec	contextSwitches	waitTime
chrY	bamql	0.1	4.74	5.88	452	218
chrY	bamql	0.11	4.77	4.96	472	69
chrY	bamql	0.1	4.88	5.35	547	200
chrY	python	3.83	198.64	212.12	20356	672
chrY	python	3.84	197.52	208.42	19646	586
chrY	python	4.63	206.5	268.76	24158	2407
chrY	perl	5.35	932.73	950.34	89857	1011
chrY	perl	4.17	928.03	937.62	85557	705
chrY	perl	5.58	940.53	959.32	94789	1132
chrY	c	3.76	113.04	122.08	11943	445
chrY	c	3.93	113.5	129.01	13382	892
chrY	c	3.7	112.61	120.74	12554	830
chrY	sambamba	6.22	173.35	88.78	36436	442012
chrY	sambamba	5.98	176.44	87.28	35033	440862
chrY	sambamba	6.67	172.03	100.09	38979	439819
chrY	sam	14.91	409.8	228.9	47552	537228
chrY	sam	14.93	410.67	265.82	59617	553566
chrY	sam	14.68	409.07	226.5	50824	543158
nt	bamql	3.6	109.01	116.19	11866	293
nt	bamql	3.52	108.99	115.37	11705	228
nt	bamql	3.53	109.49	115.52	12001	213
nt	python	4.35	140.63	163.35	15718	1218
nt	python	4.28	135.81	168.67	16425	1406
nt	python	4.08	134.74	183.3	15630	1778
nt	perl	3.67	264.38	391.45	27408	4353
nt	perl	3.75	264.02	382.64	27202	3949
nt	perl	3.78	266.13	294.79	25826	1313
nt	c	2.88	107.6	112.84	11089	259
nt	c	3.01	107.27	115.31	11191	374
nt	c	2.78	107.61	114.36	11097	316
nt	sambamba	54.19	3413.23	3070.63	337771	10731332
nt	sambamba	55.45	3481.18	3136.49	342337	10746041
nt	sambamba	58.73	3446.37	3095.75	364528	10717182
nt	sam	41.28	2577.08	2309.19	276108	9492212
nt	sam	42.46	2546.06	2281.22	272819	9486432
nt	sam	40.51	2649.85	2376.16	290050	9451774
chain	bamql	4.8	307.49	347.52	33388	1631
chain	bamql	4.73	304.15	334.16	32912	1003
chain	bamql	4.96	305.35	353.89	32773	2140
chain	python	10.67	575.73	648.6	60813	2964
chain	python	10.94	569.98	631.78	59614	2217
chain	python	11.93	583.61	649.69	61622	2277
chain	perl	12.54	2558.74	2602.14	247000	1162
chain	perl	10.43	2544.53	2575.19	230933	925
chain	perl	10.57	2554.79	2580.31	233998	765
chain	c	9.58	385.52	415.96	40351	1045
chain	c	9.05	383.68	419.99	39845	1332
chain	c	9.31	385.94	430.1	40462	1545
chain	sambamba	8.29	441.99	148.29	190280	89793
chain	sambamba	8.53	441.37	141.94	199731	92741
chain	sambamba	8.53	441.38	146.24	197785	92049
chain	sam	6.6	302.45	331.29	29669	1072
chain	sam	6.76	301.49	328.4	29344	916
chain	sam	6.78	302.5	329.19	29240	861
mt	bamql	3.77	133.86	153.5	15459	1317
mt	bamql	3.55	133.83	146.1	14912	765
mt	bamql	3.63	133.88	151.23	15072	913
mt	python	3.84	297.11	311.73	30037	1078
mt	python	4.17	303.64	318.03	30329	972
mt	python	4.17	297.24	311.27	29721	893
mt	perl	4.46	1700.12	1713.06	153957	714
mt	perl	4.64	1705.89	1718.85	154967	604
mt	perl	4.6	1706.14	1718.26	155550	571
mt	c	4.01	125.97	139.07	14928	556
mt	c	3.65	126.35	138.59	14690	590
mt	c	3.73	126.53	136.83	14962	473
mt	sambamba	6.45	185.93	99.86	51528	399175
mt	sambamba	6.48	185.76	100.51	53126	400087
mt	sambamba	6.67	185.22	98.32	53061	400341
mt	sam	14.79	454.95	242.27	52566	1081929
mt	sam	14.25	455.65	241.86	52008	857295
mt	sam	14.63	454.76	238.76	51259	939502
paired	bamql	22.99	1271.42	1362.44	125110	3140
paired	bamql	22.05	1271.78	1365.59	124613	3320
paired	bamql	22.57	1270.41	1365.89	124707	3536
paired	python	29.73	1313.71	1414.25	129556	3301
paired	python	29.43	1318.03	1416.33	130019	3227
paired	python	29.28	1311.01	1408.53	128925	3070
paired	perl	28.38	1395.81	1487.79	136994	2647
paired	perl	28.63	1375.94	1465.17	135896	2447
paired	perl	28.61	1379.2	1470.48	135931	2493
paired	c	29.33	1274.87	1372.03	125986	2809
paired	c	29.69	1288.82	1388.81	127057	2807
paired	c	28.9	1268.96	1371.04	125271	2890
paired	sambamba	34.66	1855.46	583.04	838396	389589
paired	sambamba	35.61	1855.68	585.06	843245	393999
paired	sambamba	35.07	1856.29	580.95	841620	390585
paired	sam	28.56	1276.03	1389.86	123844	1730
paired	sam	28.18	1270.52	1380.03	125649	1485
paired	sam	28.03	1269.35	1378.53	123562	1461
all	bamql	22.06	1272.81	1385.24	123930	2313
all	bamql	21.85	1267.71	1381.55	123580	2295
all	bamql	22.11	1270.2	1383.87	123984	2442
all	python	29.26	1303.92	1423.56	127500	2213
all	python	30.14	1301.43	1421.27	127287	2257
all	python	30.49	1303.19	1422.69	127431	2233
all	perl	27.95	1360.35	1471.73	131525	1738
all	perl	27.87	1358.19	1467.79	132215	1555
all	perl	28.01	1359.94	1497.91	143648	3324
all	c	29.57	1274.52	1683.15	158808	15507
all	c	28.57	1268.86	1381.37	124708	2396
all	c	28.81	1266.91	1379.04	125334	2200
all	sambamba	35.09	1858.63	598.49	838595	406766
all	sambamba	34.97	1854.66	573.28	845617	412088
all	sambamba	34.85	1856.52	588.89	835028	411613
all	sam	30.44	1276.38	1417.27	130158	2644
all	sam	29.71	1281.43	1406.56	132319	1868
all	sam	32.43	1295.24	1434.95	146210	2993
